# Supplementary material for: Tissue-specific signatures in tick cell line MS profiles
Source: Parasit Vectors. 2019 May 6;12:212. doi: 10.1186/s13071-019-3460-5 (PMC6503378; doi:10.1186/s13071-019-3460-5)
Supplement: Supplementary file 2 — Additional file 2: Table S2. Lists of all proteins identified in the acidic extracts of IRE11 tick cell line using in solution digestion followed by ESI-Q-TOF-MS/MS. Table S3. Lists of all proteins identified in the acidic extracts of IRE/CTVM19 tick cell line using in solution digestion followed by ESI-Q-TOF-MS/MS. Table S4. Lists of all proteins identified in the acidic extracts of IRE/CTVM20 tick cell line using in solution digestion followed by ESI-Q-TOF-MS/MS. Table S5. Lists of all proteins identified in the acidic extracts of ISE6 tick cell line using in solution digestion followed by ESI-Q-TOF-MS/MS. Table S6. Lists of all proteins identified in the acidic extracts of ISE18 tick cell line using in solution digestion followed by ESI-Q-TOF-MS/MS. [file 13071_2019_3460_MOESM2_ESM.xlsx]

## Sheet: Table S2. IRE11
	Additional file 2: Table S2. Lists of all proteins identified in the acidic extracts of IRE11 tick cell line using in solution digestion followed by ESI-Q-TOF-MS/MS. Explanation of the colour coding used is provided below the tables.
	Accession		Organism	Score	No. of peptides	SC, %	MW, kDa	Biological process	Molecular function	Cellular component
	B7QEH2	conserved hypothetical protein (F1-ATFase epsilon superfamily)	Ixodes scapularis	3335.78	2	50.9091	6160	ATP synthesis coupled proton transport [GO:0015986]	proton-transporting ATP synthase activity, rotational mechanism [GO:0046933]	mitochondrial inner membrane [GO:0005743]; mitochondrial proton-transporting ATP synthase complex, catalytic core F(1) [GO:0000275]
	V5I0K6	putative salivary secreted peptide_ partial	Ixodes ricinus	1629.55	3	40.2778	7839		2 iron, 2 sulfur cluster binding [GO:0051537]	intracellular membrane-bounded organelle [GO:0043231]
	Q4PM64	ribosomal protein S21	Ixodes scapularis	2217.83	5	63.8554	9240	translation [GO:0006412]	structural constituent of ribosome [GO:0003735]	cytosol [GO:0005829]; ribosome [GO:0005840]; rough endoplasmic reticulum [GO:0005791]
	A0A0K8RJY2	putative ciboulot	Ixodes ricinus	33101.2	9	73.5632	9885	actin filament organization [GO:0007015]	actin monomer binding [GO:0003785]
	V5H1M0	putative atp synthase e chain rhipicephalus sanguineus atp synthase e chain	Ixodes ricinus	2280.14	5	45.8824	9964	ATP synthesis coupled proton transport [GO:0015986]	proton transmembrane transporter activity [GO:0015078]	mitochondrial proton-transporting ATP synthase complex, coupling factor F(o) [GO:0000276]
	A0A0K8RE06	putative ribosomal protein large p2	Ixodes ricinus	11041.2	7	59.6491	11462	translational elongation [GO:0006414]	structural constituent of ribosome [GO:0003735]	ribosome [GO:0005840]
	A0A0K8RQR8	putative histone h4_ partial	Ixodes ricinus	20116.3	8	52.8846	11488	DNA-templated transcription, initiation [GO:0006352]; nucleosome assembly [GO:0006334]	DNA binding [GO:0003677]; protein heterodimerization activity [GO:0046982]	nucleosome [GO:0000786]; nucleus [GO:0005634]
	V5HGP9	putative secreted protein pk-4 precursor	Ixodes ricinus	1959.79	6	41.8182	12049
	Q4PMD7	secreted salivary protein	Ixodes scapularis	12145.4	7	44.5455	12087
	A0A0K8RIJ1	putative histone 2a	Ixodes ricinus	1443.91	7	71.7742	13355		DNA binding [GO:0003677]; protein heterodimerization activity [GO:0046982]	nucleosome [GO:0000786]; nucleus [GO:0005634]
	A0A0K8RB64	putative histone h2b	Ixodes ricinus	1910.53	7	38.7097	13810		DNA binding [GO:0003677]; protein heterodimerization activity [GO:0046982]	nucleosome [GO:0000786]; nucleus [GO:0005634]
	A0A0K8RIY6	putative ciboulot	Ixodes ricinus	33370.8	16	77.9528	14503	actin filament organization [GO:0007015]	actin monomer binding [GO:0003785]
	A0A0K8RJQ5	putative 40S ribosomal protein S30	Ixodes ricinus	3174.07	1	7.4627	14605	translation [GO:0006412]	structural constituent of ribosome [GO:0003735]	ribosome [GO:0005840]
	A0A0K8R3K9	putative histones h3 and h4	Ixodes ricinus	1287.67	7	38.2353	15318		DNA binding [GO:0003677]; protein heterodimerization activity [GO:0046982]	nucleosome [GO:0000786]; nucleus [GO:0005634]
	A0A0K8RHC8	putative superoxide dismutase cu-zn	Ixodes ricinus	2344.23	2	18.8312	15647		metal ion binding [GO:0046872]; superoxide dismutase activity [GO:0004784]
	B7PCC4	histone_ putative	Ixodes scapularis	5490.81	6	21.7143	18384	nucleosome assembly [GO:0006334]	DNA binding [GO:0003677]	nucleosome [GO:0000786]; nucleus [GO:0005634]
	A0A0K8RN17	putative histones h3 and h4_ partial	Ixodes ricinus	1960.79	9	48.1928	18431		DNA binding [GO:0003677]; protein heterodimerization activity [GO:0046982]	integral component of membrane [GO:0016021]; nucleosome [GO:0000786]; nucleus [GO:0005634]
	A0A090XDH2	putative glutathione peroxidase_ partial	Ixodes ricinus	1515.66	5	24.8588	19154		peroxidase activity [GO:0004601]; peroxiredoxin activity [GO:0051920]
	A0A0K8RAB8	putative histone h1	Ixodes ricinus	27298.8	10	31	20840	nucleosome assembly [GO:0006334]	DNA binding [GO:0003677]	nucleosome [GO:0000786]; nucleus [GO:0005634]
	B7Q3Y4	histone H2B_ putative_ partial	Ixodes scapularis	1496.5	1	4.5918	21783	nucleosome assembly [GO:0006334]	DNA binding [GO:0003677]; protein heterodimerization activity [GO:0046982]	nucleosome [GO:0000786]; nucleus [GO:0005634]
	A0A0K8R8H4	putative cyclophilin type peptidyl-prolyl cis-trans isomerase	Ixodes ricinus	7135.51	5	33.8308	21855	protein folding [GO:0006457]	peptidyl-prolyl cis-trans isomerase activity [GO:0003755]
	A0A0K8RS65	putative prosaposin_ partial	Ixodes ricinus	1368.38	4	21.8009	23419	lipid metabolic process [GO:0006629]
	A0A131XUJ4	putative elongation factor 1-beta	Ixodes ricinus	388.501	4	22.2727	24282		translation elongation factor activity [GO:0003746]	eukaryotic translation elongation factor 1 complex [GO:0005853]
	B6V3B5	glutathione peroxidase	Ixodes ricinus	2531.31	6	24.4344	24534	cell redox homeostasis [GO:0045454]	peroxidase activity [GO:0004601]; peroxiredoxin activity [GO:0051920]	cell [GO:0005623]
	A0A0K8RKT7	putative glutathione S-transferase mu class Rhipicephalus annulatus glutathione S-transferase	Ixodes ricinus	2648.1	4	18.8341	25540	metabolic process [GO:0008152]	glutathione transferase activity [GO:0004364]
	V5HSL5	putative histone h1-ii-1 pediculus us corporis histone h1-ii-1	Ixodes ricinus	10982.2	14	31.441	24964	nucleosome assembly [GO:0006334]	DNA binding [GO:0003677]	nucleosome [GO:0000786]; nucleus [GO:0005634]
	A0A131XUI5	putative RNA-binding protein lark_ partial	Ixodes ricinus	710.117	6	39.0756	25779		RNA binding [GO:0003723]; zinc ion binding [GO:0008270]
	B7QFY3	ADP-ribose pyrophosphatase_ putative	Ixodes scapularis	639.637	5	27.2358	27502		ADP-ribose diphosphatase activity [GO:0047631]
	A0A131Y0B8	putative nucleoside diphosphate-sugar hydrolase of the mutt nudix family	Ixodes ricinus	1696.15	9	69.5122	27530		hydrolase activity [GO:0016787]
	V5HQ82	putative tho complex subunit 4_ partial	Ixodes ricinus	3425.71	5	24.1007	29524		RNA binding [GO:0003723]
	A0A0K8RBU4	putative alpha tubulin	Ixodes ricinus	312.076	4	15.2993	49983	microtubule-based process [GO:0007017]	GTPase activity [GO:0003924]; GTP binding [GO:0005525]; structural constituent of cytoskeleton [GO:0005200]	cytoplasm [GO:0005737]; microtubule [GO:0005874]
	A0A0K8REQ0	putative glyceraldehyde 3-phosphate dehydrogenase	Ixodes ricinus	1566.84	3	7.9208	44339	glucose metabolic process [GO:0006006]; glycolytic process [GO:0006096]	glyceraldehyde-3-phosphate dehydrogenase (NAD+) (phosphorylating) activity [GO:0004365]; NAD binding [GO:0051287]; NADP binding [GO:0050661]
	A0A0K8RL54	putative fructose-biphosphate aldolase	Ixodes ricinus	119.181	2	12.6374	39412	glycolytic process [GO:0006096]	fructose-bisphosphate aldolase activity [GO:0004332]
	Q5CAR2	actin	Ixodes ricinus	4170.95	14	62.766	41796		ATP binding [GO:0005524]
	B7Q349	translation elongation factor EF-1 alpha/Tu_ putative	Ixodes scapularis	2796.82	8	32.684	50721		GTPase activity [GO:0003924]; GTP binding [GO:0005525]; nucleotidyltransferase activity [GO:0016779]; translation elongation factor activity [GO:0003746]	cytoplasm [GO:0005737]; intracellular [GO:0005622]
	V5IK66	putative the tubulin superfamily includes five distinct family	Ixodes ricinus	139.92	3	12.5	45199	microtubule-based process [GO:0007017]	GTPase activity [GO:0003924]; GTP binding [GO:0005525]; structural constituent of cytoskeleton [GO:0005200]	cytoplasm [GO:0005737]; microtubule [GO:0005874]
	A0A131Y5K1	putative rna-binding protein_ partial	Ixodes ricinus	5075.62	14	32.9545	47932		RNA binding [GO:0003723]
	A0A0K8RID7	putative polypeptide release factor 3	Ixodes ricinus	826.479	2	4.4643	49136		GTPase activity [GO:0003924]; GTP binding [GO:0005525]; translation elongation factor activity [GO:0003746]	cytoplasm [GO:0005737]
	A0A0K8RBZ1	putative beta tubulin	Ixodes ricinus	1348.89	2	38.1166	49824	microtubule-based process [GO:0007017]	GTPase activity [GO:0003924]; GTP binding [GO:0005525]; structural constituent of cytoskeleton [GO:0005200]	cytoplasm [GO:0005737]; microtubule [GO:0005874]
	A0A0K8RLJ0	putative polypeptide release factor 3	Ixodes ricinus	970.71	9	30.0866	50649		GTPase activity [GO:0003924]; GTP binding [GO:0005525]; translation elongation factor activity [GO:0003746]	cytoplasm [GO:0005737]
	A0A0K8RRK3	putative prosaposin_ partial	Ixodes ricinus	892.92	14	25.5765	52874	sphingolipid metabolic process [GO:0006665]		lysosome [GO:0005764]
	A0A0K8R3X9	putative metalloexopeptidase	Ixodes ricinus	194.488	1	2.4948	53829		dipeptidase activity [GO:0016805]; metal ion binding [GO:0046872]; metallopeptidase activity [GO:0008237]
	V5HB74	putative formyltetrahydrofolate dehydrogenase_ partial	Ixodes ricinus	395.905	3	26.8	54641		oxidoreductase activity, acting on the aldehyde or oxo group of donors, NAD or NADP as acceptor [GO:0016620]
	V5HJX1	putative 60 kDa heat shock protein mitochondrial	Ixodes ricinus	720.548	2	9.0909	60375	protein refolding [GO:0042026]	ATP binding [GO:0005524]	cytoplasm [GO:0005737]
	A0A131Y234	putative transketolase	Ixodes ricinus	215.789	6	16.9329	67273	metabolic process [GO:0008152]	catalytic activity [GO:0003824]
	A0A0K8R9H1	putative heat shock cognate 70 isoform 1	Ixodes ricinus	2003.54	19	29.4753	71092		ATP binding [GO:0005524]
	A0A090X8I6	putative prosaposin_ partial	Ixodes ricinus	2247.74	12	15.3285	91247	sphingolipid metabolic process [GO:0006665]		lysosome [GO:0005764]
	B7Q6Z1	saposin_ putative	Ixodes scapularis	469.263	7	10.3149	102868	sphingolipid metabolic process [GO:0006665]	enzyme activator activity [GO:0008047]; G-protein coupled receptor binding [GO:0001664]; hydrolase activity [GO:0016787]	cytoplasm [GO:0005737]; lysosome [GO:0005764]
	A0A0K8RE48	putative prosaposin	Ixodes ricinus	5092.11	28	20.1937	148941	sphingolipid metabolic process [GO:0006665]		lysosome [GO:0005764]
		proteins found in the acidic extracts of all IRE cells
		proteins found in the acidic extracts of IRE11 and IRE/CTVM19 cells
		proteins found in the acidic extracts of IRE11 and IRE/CTVM20 cells

## Sheet: Table S3. IRE_CTVM19
	Additional file 2: Table S3. Lists of all proteins identified in the acidic extracts of IRE/CTVM19 tick cell line using in solution digestion followed by ESI-Q-TOF-MS/MS. Explanation of the colour coding used is provided below the tables.
	Accession	Description	Organism	Score	No. of peptides	SC, %	MW, kDa	Biological process	Molecular function	Cellular component
	B7QEH2	Conserved hypothetical protein (F1-ATFase epsilon superfamily)	Ixodes scapularis	1538.55	3	60	6160	ATP synthesis coupled proton transport [GO:0015986]	proton-transporting ATP synthase activity, rotational mechanism [GO:0046933]	mitochondrial inner membrane [GO:0005743]; mitochondrial proton-transporting ATP synthase complex, catalytic core F(1) [GO:0000275]
	A0A0K8R7L2	putative copper chaperone atox1 Aedes aegypti	Ixodes ricinus	1889.33	4	67.5676	7965	metal ion transport [GO:0030001]	metal ion binding [GO:0046872]
	Q4PMA0	cytoplasmic cystatin	Ixodes scapularis	711.184	4	60.7595	9042		cysteine-type endopeptidase inhibitor activity [GO:0004869]	intracellular [GO:0005622]
	V5H067	putative ciboulot_ partial	Ixodes ricinus	50199	8	81.4815	9189	actin filament organization [GO:0007015]	actin monomer binding [GO:0003785]
	Q4PM64	ribosomal protein S21	Ixodes scapularis	7653.45	5	53.0121	9240	translation [GO:0006412]	structural constituent of ribosome [GO:0003735]	cytosol [GO:0005829]; ribosome [GO:0005840]; rough endoplasmic reticulum [GO:0005791]
	A0A0K8REJ6	putative salivary kunitz domain protein	Ixodes ricinus	7515.14	8	59.2593	9393		serine-type endopeptidase inhibitor activity [GO:0004867]
	B7Q4T5	hypothetical protein IscW_ISCW021821 (stathmin superfamily; NarG superfamily)	Ixodes scapularis	3960.7	6	72.043	10550
	B7PEU9	heat shock protein	Ixodes scapularis	2521.82	6	49.505	10860	chaperone cofactor-dependent protein refolding [GO:0051085]; response to unfolded protein [GO:0006986]	ATP binding [GO:0005524]; chaperone binding [GO:0051087]; metal ion binding [GO:0046872]; unfolded protein binding [GO:0051082]	mitochondrial matrix [GO:0005759]
	A0A0K8RE06	putative ribosomal protein large p2	Ixodes ricinus	29783.5	7	59.6491	11462	translational elongation [GO:0006414]	structural constituent of ribosome [GO:0003735]	ribosome [GO:0005840]
	A0A0K8RQR8	putative histone h4_ partial	Ixodes ricinus	20282.3	10	53.8462	11488	DNA-templated transcription, initiation [GO:0006352]; nucleosome assembly [GO:0006334]	DNA binding [GO:0003677]; protein heterodimerization activity [GO:0046982]	nucleosome [GO:0000786]; nucleus [GO:0005634]
	V5HMV9	putative chaperonin 10 kd subunit	Ixodes ricinus	2521.82	5	36.3636	11796	protein folding [GO:0006457]	ATP binding [GO:0005524]	cytoplasm [GO:0005737]
	Q4PMD7	secreted salivary protein	Ixodes scapularis	2597.85	9	65.4545	12087
	A0A131YAJ7	putative ribosomal protein l30	Ixodes ricinus	615.828	1	31.25	12460	translation [GO:0006412]	RNA binding [GO:0003723]; structural constituent of ribosome [GO:0003735]	ribosome [GO:0005840]
	B7Q4L8	ribosomal protein_ putative_ partial	Ixodes scapularis	14427.4	6	49.1525	12548	cytoplasmic translation [GO:0002181]; translational elongation [GO:0006414]	structural constituent of ribosome [GO:0003735]	cytosolic large ribosomal subunit [GO:0022625]
	A0A0K8RIJ1	putative histone 2a	Ixodes ricinus	10504.2	10	71.7742	13355		DNA binding [GO:0003677]; protein heterodimerization activity [GO:0046982]	nucleosome [GO:0000786]; nucleus [GO:0005634]
	A0A090XDF4	putative glycine-rich secreted protein 95	Ixodes ricinus	1579.45	8	60.7407	13504		nucleic acid binding [GO:0003676]; zinc ion binding [GO:0008270]
	A0A0K8RB64	putative histone h2b	Ixodes ricinus	8070.12	8	49.1936	13810		DNA binding [GO:0003677]; protein heterodimerization activity [GO:0046982]	nucleosome [GO:0000786]; nucleus [GO:0005634]
	A0A0K8RIY6	putative ciboulot	Ixodes ricinus	39797.2	16	81.8898	14503	actin filament organization [GO:0007015]	actin monomer binding [GO:0003785]
	B7PB95	stathmin_ putative	Ixodes scapularis	100.504	3	41.9355	14534	microtubule depolymerization [GO:0007019]; neuron projection development [GO:0031175]; regulation of cytoskeleton organization [GO:0051493]; regulation of microtubule polymerization or depolymerization [GO:0031110]	tubulin binding [GO:0015631]	cytoplasm [GO:0005737]; neuron projection [GO:0043005]
	A0A0K8RJQ5	putative 40S ribosomal protein S30	Ixodes ricinus	3568.7	1	7.4627	14605	translation [GO:0006412]	structural constituent of ribosome [GO:0003735]	ribosome [GO:0005840]
	A0A0K8RHM7	putative 60S ribosomal protein	Ixodes ricinus	15576.1	9	54.2857	14768	translation [GO:0006412]	structural constituent of ribosome [GO:0003735]	ribosome [GO:0005840]
	A0A0K8RHC8	putative superoxide dismutase cu-zn	Ixodes ricinus	2156.73	3	25.3247	15647		metal ion binding [GO:0046872]; superoxide dismutase activity [GO:0004784]
	A0A0K8RBZ0	putative secreted protein	Ixodes ricinus	2272.8	6	41.4474	16001
	Q4PM30	ribosomal protein S19_ putative	Ixodes scapularis	517.295	6	54.6667	16508	ribosomal small subunit assembly [GO:0000028]; translation [GO:0006412]	structural constituent of ribosome [GO:0003735]	cytosolic small ribosomal subunit [GO:0022627]
	A0A0K8R9L3	putative 60S ribosomal protein l24	Ixodes ricinus	4408.08	5	21.4286	17707			ribosome [GO:0005840]
	A0A0K8RL79	putative ubiquitin/40S ribosomal protein S27a fusion	Ixodes ricinus	3986.63	5	24.8408	18024	translation [GO:0006412]	structural constituent of ribosome [GO:0003735]	ribosome [GO:0005840]
	B7PCC4	histone_ putative	Ixodes scapularis	8380.12	7	25.7143	18384	nucleosome assembly [GO:0006334]	DNA binding [GO:0003677]	nucleosome [GO:0000786]; nucleus [GO:0005634]
	A0A090XDH2	putative glutathione peroxidase_ partial	Ixodes ricinus	1231.54	5	20.904	19154		peroxidase activity [GO:0004601]; peroxiredoxin activity [GO:0051920]
	A0A147BGB5	putative hsp90 co-chaperone p23	Ixodes ricinus	1395.36	4	28.4916	19613
	A0A0K8R996	putative heat shock-related protein	Ixodes ricinus	3381.03	5	29.9435	19616
	A0A0K8RAB8	putative histone h1	Ixodes ricinus	26668.8	11	36	20840	nucleosome assembly [GO:0006334]	DNA binding [GO:0003677]	nucleosome [GO:0000786]; nucleus [GO:0005634]
	A0A0K8RAJ7	putative calponin	Ixodes ricinus	336.214	4	24.2105	20993
	A0A0K8R904	putative secreted salivary gland peptide	Ixodes ricinus	24787.2	8	52.381	21531
	A0A131Y803	putative glutathione peroxidase_ partial	Ixodes ricinus	114.248	2	5.6701	21754	cell redox homeostasis [GO:0045454]	peroxidase activity [GO:0004601]; peroxiredoxin activity [GO:0051920]	cell [GO:0005623]
	A0A0K8R8H4	putative cyclophilin type peptidyl-prolyl cis-trans isomerase	Ixodes ricinus	6187.47	10	41.791	21855	protein folding [GO:0006457]	peptidyl-prolyl cis-trans isomerase activity [GO:0003755]
	V5HN56	putative 60S ribosomal protein l7a	Ixodes ricinus	1417.88	4	16.9014	24282			ribosome [GO:0005840]
	B6V3B5	glutathione peroxidase	Ixodes ricinus	1584.71	8	28.0543	24534	cell redox homeostasis [GO:0045454]	peroxidase activity [GO:0004601]; peroxiredoxin activity [GO:0051920]	cell [GO:0005623]
	V5HSL5	putative histone h1-ii-1 pediculus us corporis histone h1-ii-1	Ixodes ricinus	15639.2	14	31.441	24964	nucleosome assembly [GO:0006334]	DNA binding [GO:0003677]	nucleosome [GO:0000786]; nucleus [GO:0005634]
	V5HAZ7	putative kazal-type serine protease inhibitor domain protein	Ixodes ricinus	1124.58	5	26.749	25952	regulation of cell growth [GO:0001558]	insulin-like growth factor binding [GO:0005520]; peptidase activity [GO:0008233]	extracellular region [GO:0005576]
	A0A147BI33	putative glutathione S-transferase	Ixodes ricinus	951.826	4	17.9825	26280		transferase activity [GO:0016740]
	A0A131XW16	putative golgin subfamily protein	Ixodes ricinus	27157.1	16	48.8095	28924	regulation of microtubule polymerization or depolymerization [GO:0031110]
	V5HQ82	putative tho complex subunit 4_ partial	Ixodes ricinus	3528.18	5	21.9424	29524		RNA binding [GO:0003723]
	B7PSL2	hypothetical protein IscW_ISCW019852 (No putative conserved domains have been detected)	Ixodes scapularis	1326.51	5	23.4637	39123
	Q5CAR2	actin	Ixodes ricinus	5849.49	18	70.4787	41796		ATP binding [GO:0005524]
	A0A0K8RNA1	Hypothetical protein_ partial (Ldh_2 superfamily)	Ixodes ricinus	419.437	7	27.512	44247		oxidoreductase activity [GO:0016491]
	V5GKN4	putative secreted protein precursor	Ixodes ricinus	5760.54	16	37.587	47025
	A0A131Y5K1	putative rna-binding protein_ partial	Ixodes ricinus	3342.47	10	28.1818	47932		RNA binding [GO:0003723]
	A0A131Y9H4	putative xin actin-binding repeat-containing protein 2_ partial	Ixodes ricinus	183.581	4	24.1445	59983		metal ion binding [GO:0046872]
	A0A131Y1Y8	putative ankyrin_ partial	Ixodes ricinus	92.8735	1	7.3245	178195	signal transduction [GO:0007165]
		proteins found in the acidic extracts of all IRE cells
		proteins found in the acidic extracts of IRE11 and IRE/CTVM19 cells
		proteins found in the acidic extracts of IRE/CTVM19 and IRE/CTVM20 cells

## Sheet: Table S4. IRE_CTVM20
	Additional file 2: Table S4. Lists of all proteins identified in the acidic extracts of IRE/CTVM20 tick cell line using in solution digestion followed by ESI-Q-TOF-MS/MS. Explanation of the colour coding used is provided below the tables.
	Accession	Description	Organism	Score	No. of peptides	SC, %	MW, kDa	Biological process	Molecular function	Cellular component
	B7QEH2	Conserved hypothetical protein (F1-ATFase epsilon superfamily)	Ixodes scapularis	2207.22	4	61.8182	6160	ATP synthesis coupled proton transport [GO:0015986]	proton-transporting ATP synthase activity, rotational mechanism [GO:0046933]	mitochondrial inner membrane [GO:0005743]; mitochondrial proton-transporting ATP synthase complex, catalytic core F(1) [GO:0000275]
	V5I0K6	putative salivary secreted peptide_ partial	Ixodes ricinus	1273.59	3	40.2778	7839		2 iron, 2 sulfur cluster binding [GO:0051537]	intracellular membrane-bounded organelle [GO:0043231]
	A0A0K8RES3	putative mitochondrial f1f0-ATP synthase subunit E	Ixodes ricinus	1277.64	1	17.9487	8975	ATP synthesis coupled proton transport [GO:0015986]	proton transmembrane transporter activity [GO:0015078]	mitochondrial proton-transporting ATP synthase complex, coupling factor F(o) [GO:0000276]
	Q4PM64	ribosomal protein S21	Ixodes scapularis	2192.21	5	50.6024	9240	translation [GO:0006412]	structural constituent of ribosome [GO:0003735]	cytosol [GO:0005829]; ribosome [GO:0005840]; rough endoplasmic reticulum [GO:0005791]
	A0A0K8RJY2	putative ciboulot	Ixodes ricinus	38248.2	9	73.5632	9885	actin filament organization [GO:0007015]	actin monomer binding [GO:0003785]
	A0A0K8RE06	putative ribosomal protein large p2	Ixodes ricinus	17237	9	59.6491	11462	translational elongation [GO:0006414]	structural constituent of ribosome [GO:0003735]	ribosome [GO:0005840]
	A0A0K8RQR8	putative histone h4_ partial	Ixodes ricinus	17997.4	9	52.8846	11488	DNA-templated transcription, initiation [GO:0006352]; nucleosome assembly [GO:0006334]	DNA binding [GO:0003677]; protein heterodimerization activity [GO:0046982]	nucleosome [GO:0000786]; nucleus [GO:0005634]
	V5HMV9	putative chaperonin 10 kD subunit	Ixodes ricinus	1489.24	4	42.7273	11796	protein folding [GO:0006457]	ATP binding [GO:0005524]	cytoplasm [GO:0005737]
	V5HGP9	putative secreted protein pk-4 precursor	Ixodes ricinus	1932.88	7	50	12049
	Q4PMD7	secreted salivary protein	Ixodes scapularis	1939.72	10	65.4545	12087
	A0A0K8RIT3	putative atpase inhibitory factor 1	Ixodes ricinus	10051.9	3	38.1818	12259	negative regulation of ATPase activity [GO:0032780]	ATPase inhibitor activity [GO:0042030]	mitochondrion [GO:0005739]
	B7Q4L8	ribosomal protein_ putative_ partial	Ixodes scapularis	7940.34	7	66.9492	12548	cytoplasmic translation [GO:0002181]; translational elongation [GO:0006414]	structural constituent of ribosome [GO:0003735]	cytosolic large ribosomal subunit [GO:0022625]
	B7PUK6	secreted salivary gland peptide_ putative_ partial	Ixodes scapularis	1228.4	7	55.8559	12584
	A0A0K8RIJ1	putative histone 2a	Ixodes ricinus	4771.94	6	60.9375	13355		DNA binding [GO:0003677]; protein heterodimerization activity [GO:0046982]	nucleosome [GO:0000786]; nucleus [GO:0005634]
	A0A0K8RB64	putative histone h2b	Ixodes ricinus	2513.79	9	55.6452	13810		DNA binding [GO:0003677]; protein heterodimerization activity [GO:0046982]	nucleosome [GO:0000786]; nucleus [GO:0005634]
	A0A0K8RIY6	putative ciboulot	Ixodes ricinus	44626.9	15	79.5276	14503	actin filament organization [GO:0007015]	actin monomer binding [GO:0003785]
	A0A0K8RHM7	putative 60s ribosomal protein	Ixodes ricinus	13503.3	9	47.1429	14768	translation [GO:0006412]	structural constituent of ribosome [GO:0003735]	ribosome [GO:0005840]
	A0A0K8R3K9	putative histones h3 and h4	Ixodes ricinus	1302.77	9	36.0294	15318		DNA binding [GO:0003677]; protein heterodimerization activity [GO:0046982]	nucleosome [GO:0000786]; nucleus [GO:0005634]
	A0A0K8RHC8	putative superoxide dismutase cu-zn	Ixodes ricinus	1652.95	3	28.5714	15647		metal ion binding [GO:0046872]; superoxide dismutase activity [GO:0004784]
	A0A147BGN0	putative eukaryotic translation initiation factor 4 gamma_ partial	Ixodes ricinus	1610.06	1	65.7534	17184		translation initiation factor activity [GO:0003743]
	A0A0K8RL95	putative 60s ribosomal protein l14	Ixodes ricinus	299.27	6	36.4238	17316	translation [GO:0006412]	structural constituent of ribosome [GO:0003735]	ribosome [GO:0005840]
	B7PCC4	histone putative	Ixodes scapularis	7218.72	7	28.5714	18384	nucleosome assembly [GO:0006334]	DNA binding [GO:0003677]	nucleosome [GO:0000786]; nucleus [GO:0005634]
	A0A0K8RN17	putative histones h3 and h4 partial	Ixodes ricinus	2675.2	12	48.7952	18431		DNA binding [GO:0003677]; protein heterodimerization activity [GO:0046982]	integral component of membrane [GO:0016021]; nucleosome [GO:0000786]; nucleus [GO:0005634]
	V5IHV4	putative eukaryotic translation initiation factor 4e binding protein	Ixodes ricinus	5483.57	4	29.7143	18613	negative regulation of translational initiation [GO:0045947]	eukaryotic initiation factor 4E binding [GO:0008190]; translation initiation factor activity [GO:0003743]
	Q6VPP5	thioredoxin peroxidase partial	Ixodes ricinus	384.805	2	30.1775	19133	cell redox homeostasis [GO:0045454]	peroxidase activity [GO:0004601]	cell [GO:0005623]
	B7Q645	secreted salivary gland peptide putative partial	Ixodes scapularis	2092.98	5	41.5205	19726
	A0A0K8RAB8	putative histone h1	Ixodes ricinus	20562.7	11	33.5	20840	nucleosome assembly [GO:0006334]	DNA binding [GO:0003677]	nucleosome [GO:0000786]; nucleus [GO:0005634]
	A0A131Y6E8	putative histone	Ixodes ricinus	1796.87	8	33.9806	21123	nucleosome assembly [GO:0006334]	DNA binding [GO:0003677]	nucleosome [GO:0000786]; nucleus [GO:0005634]
	A0A0K8R904	putative secreted salivary gland peptide	Ixodes ricinus	2887.59	4	30.6878	21531
	B7Q0J9	cyclophilin A_ putative	Ixodes scapularis	4149.21	11	52.2388	21798	protein folding [GO:0006457]	peptidyl-prolyl cis-trans isomerase activity [GO:0003755]
	A0A0K8R8H4	putative cyclophilin type peptidyl-prolyl cis-trans isomerase	Ixodes ricinus	4149.21	10	41.791	21855	protein folding [GO:0006457]	peptidyl-prolyl cis-trans isomerase activity [GO:0003755]
	B7PEZ9	secreted protein_ putative	Ixodes scapularis	5260.81	5	24.8889	23913
	B6V3B5	glutathione peroxidase	Ixodes ricinus	2204.69	10	40.724	24534	cell redox homeostasis [GO:0045454]	peroxidase activity [GO:0004601]; peroxiredoxin activity [GO:0051920]	cell [GO:0005623]
	A0A0K8RKW5	putative 60S ribosomal protein l13	Ixodes ricinus	5970.65	9	38.785	24921	translation [GO:0006412]	structural constituent of ribosome [GO:0003735]	ribosome [GO:0005840]
	V5HSL5	putative histone h1-ii-1 pediculus us corporis histone h1-ii-1	Ixodes ricinus	12639.4	13	31.441	24964	nucleosome assembly [GO:0006334]	DNA binding [GO:0003677]	nucleosome [GO:0000786]; nucleus [GO:0005634]
	A0A0K8R804	putative 60S ribosomal protein l10	Ixodes ricinus	274.217	1	8.1818	25505	translation [GO:0006412]	structural constituent of ribosome [GO:0003735]	ribosome [GO:0005840]
	A0A0K8RKT7	putative glutathione S-transferase mu class Rhipicephalus annulatus glutathione S-transferase	Ixodes ricinus	1244.21	1	4.4843	25540	metabolic process [GO:0008152]	glutathione transferase activity [GO:0004364]
	A0A147BI33	putative glutathione S-transferase	Ixodes ricinus	1292.5	3	14.4737	26280		transferase activity [GO:0016740]
	A0A131Y0B8	putative nucleoside diphosphate-sugar hydrolase of the mutt nudix family	Ixodes ricinus	2959.77	10	44.3089	27530		hydrolase activity [GO:0016787]
	A0A131XW16	putative golgin subfamily protein	Ixodes ricinus	9785.01	13	50.3968	28924	regulation of microtubule polymerization or depolymerization [GO:0031110]
	V5HQ82	putative tho complex subunit 4_ partial	Ixodes ricinus	3528.18	3	15.5	29524		RNA binding [GO:0003723]
	Q4PMB6	60S ribosomal protein L7a	Ixodes scapularis	604.438	3	16.3569	30662	ribosome biogenesis [GO:0042254]		ribosome [GO:0005840]
	V5HHU8	putative unknown product (no putative conserved domains have been detected)	Ixodes ricinus	7697.24	14	40.2439	35995
	A0A0K8RF05	Hypothetical protein (no putative conserved domains have been detected)	Ixodes ricinus	3832.56	13	35.8663	36134
	E3SS19	translation elongation factor EF1-alpha_ partial	Ixodes ricinus	736.526	9	30.03	36706		GTPase activity [GO:0003924]; GTP binding [GO:0005525]; translation elongation factor activity [GO:0003746]	cytoplasm [GO:0005737]
	V5GWP6	putative unknown product (no putative conserved domains have been detected)	Ixodes ricinus	1302.83	13	41.8994	39020
	B7PSL2	hypothetical protein IscW_ISCW019852 (no putative conserved domains have been detected)	Ixodes scapularis	760.902	7	24.0223	39123
	V5HH30	putative actin-2	Ixodes ricinus	1623.4	9	35.3562	41715		ATP binding [GO:0005524]
	Q5CAR2	actin	Ixodes ricinus	2685.77	17	34.3085	41796		ATP binding [GO:0005524]
	B7QBZ1	pre-mRNA-splicing factor 38A putative	Ixodes scapularis	1087.01	1	32.1023	42772			precatalytic spliceosome [GO:0071011]
	A0A0K8REQ0	putative glyceraldehyde 3-phosphate dehydrogenase	Ixodes ricinus	597.34	3	7.9208	44339	glucose metabolic process [GO:0006006]; glycolytic process [GO:0006096]	glyceraldehyde-3-phosphate dehydrogenase (NAD+) (phosphorylating) activity [GO:0004365]; NAD binding [GO:0051287]; NADP binding [GO:0050661]
	V5H8N1	putative pla2 bee venom like a sub-family of phospholipase a2	Ixodes ricinus	836.619	7	20	46706	arachidonic acid secretion [GO:0050482]; phospholipid metabolic process [GO:0006644]	phospholipase A2 activity [GO:0004623]
	V5GKN4	putative secreted protein precursor	Ixodes ricinus	8559.04	15	33.8747	47025
	A0A0K8R690	putative s-adenosylcysteine hydrolase	Ixodes ricinus	131.909	3	18.2028	47816	one-carbon metabolic process [GO:0006730]; S-adenosylhomocysteine catabolic process [GO:0019510]	adenosylhomocysteinase activity [GO:0004013]; NAD binding [GO:0051287]
	A0A131Y5K1	putative rna-binding protein_ partial	Ixodes ricinus	1973.17	10	24.5455	47932		RNA binding [GO:0003723]
	A0A0K8RID7	putative polypeptide release factor 3	Ixodes ricinus	1244.65	3	6.6964	49136		GTPase activity [GO:0003924]; GTP binding [GO:0005525]; translation elongation factor activity [GO:0003746]	cytoplasm [GO:0005737]
	A0A0K8RBZ1	putative beta tubulin	Ixodes ricinus	2155.73	7	19.5067	49824	microtubule-based process [GO:0007017]	GTPase activity [GO:0003924]; GTP binding [GO:0005525]; structural constituent of cytoskeleton [GO:0005200]	cytoplasm [GO:0005737]; microtubule [GO:0005874]
	A0A0K8RBU4	putative alpha tubulin	Ixodes ricinus	789.211	6	19.0687	49983	microtubule-based process [GO:0007017]	GTPase activity [GO:0003924]; GTP binding [GO:0005525]; structural constituent of cytoskeleton [GO:0005200]	cytoplasm [GO:0005737]; microtubule [GO:0005874]
	A0A0K8RLJ0	putative polypeptide release factor 3	Ixodes ricinus	1170.87	8	38.5281	50649		GTPase activity [GO:0003924]; GTP binding [GO:0005525]; translation elongation factor activity [GO:0003746]	cytoplasm [GO:0005737]
	B7Q349	translation elongation factor EF-1 alpha/Tu_ putative	Ixodes scapularis	2573.01	10	45.2381	50721		GTPase activity [GO:0003924]; GTP binding [GO:0005525]; nucleotidyltransferase activity [GO:0016779]; translation elongation factor activity [GO:0003746]	cytoplasm [GO:0005737]; intracellular [GO:0005622]
	A0A0K8RRK3	putative prosaposin partial	Ixodes ricinus	953.562	7	16.1426	52874	sphingolipid metabolic process [GO:0006665]		lysosome [GO:0005764]
	V5HJX1	putative 60 kDa heat shock protein mitochondrial	Ixodes ricinus	1723.37	6	18.5315	60375	protein refolding [GO:0042026]	ATP binding [GO:0005524]	cytoplasm [GO:0005737]
	B7Q7S0	heat shock protein_ putative_ partial	Ixodes scapularis	358.322	5	22.5256	64250		ATP binding [GO:0005524]; oxidoreductase activity [GO:0016491]
	A0A0K8R9U7	putative transketolase	Ixodes ricinus	379.33	6	21.5655	67358	metabolic process [GO:0008152]	catalytic activity [GO:0003824]
	B7PYG7	heat shock protein_ putative	Ixodes scapularis	253.217	2	4.3974	67711		2-alkenal reductase [NAD(P)] activity [GO:0032440]; ATP binding [GO:0005524]
	V5HTJ5	putative heat shock protein 70 b2 partial	Ixodes ricinus	352.839	5	16.3009	70361		ATP binding [GO:0005524]
	A0A0K8R9H1	putative heat shock cognate 70 isoform 1	Ixodes ricinus	1835.4	27	42.1296	71092		ATP binding [GO:0005524]
	A0A0K8RIU3	putative heat shock 70 kDa protein 5	Ixodes ricinus	517.812	9	17.6292	72550		ATP binding [GO:0005524]
	V5H0Q3	putative saposin isoform 1 protein	Ixodes ricinus	1235.02	12	20.8145	73598	sphingolipid metabolic process [GO:0006665]		lysosome [GO:0005764]
	V5HD53	putative serine/arginine repetitive matrix 2 partial	Ixodes ricinus	868.603	20	28.6348	118091
	A0A0K8RE48	putative prosaposin	Ixodes ricinus	2762.94	19	16.3189	148941	sphingolipid metabolic process [GO:0006665]		lysosome [GO:0005764]
		proteins found in the acidic extracts of all IRE cells
		proteins found in the acidic extracts of IRE11 and IRE/CTVM19 cells
		proteins found in the acidic extracts of IRE/CTVM19 and IRE/CTVM20 cells

## Sheet: Table S5. ISE6
	Additional file 2: Table S5. Lists of all proteins identified in the acidic extracts of ISE6 tick cell line using in solution digestion followed by ESI-Q-TOF-MS/MS. Explanation of the colour coding used is provided below the tables.
	Accession	Description	Organism	Score	No. of peptides	SC, %	MW, kDa	Biological process	Molecular function	Cellular component
	B7QEH2	conserved hypothetical protein (F1-ATFase epsilon superfamily)	Ixodes scapularis	1594.18	2	50.9091	6160	ATP synthesis coupled proton transport [GO:0015986]	proton-transporting ATP synthase activity, rotational mechanism [GO:0046933]	mitochondrial inner membrane [GO:0005743]; mitochondrial proton-transporting ATP synthase complex, catalytic core F(1) [GO:0000275]
	V5H067	putative ciboulot_ partial	Ixodes ricinus	8496.55	6	43.2099	9189	actin filament organization [GO:0007015]	actin monomer binding [GO:0003785]
	Q4PM77	ATP synthase E chain	Ixodes scapularis	703.209	3	43.5294	9964	ATP synthesis coupled proton transport [GO:0015986]	proton transmembrane transporter activity [GO:0015078]	mitochondrial proton-transporting ATP synthase complex, coupling factor F(o) [GO:0000276]
	Q4PM69	hist1h4i protein	Ixodes scapularis	13853.7	11	66.0194	11360	DNA-templated transcription, initiation [GO:0006352]; nucleosome assembly [GO:0006334]	DNA binding [GO:0003677]; histone binding [GO:0042393]; protein heterodimerization activity [GO:0046982]	nuclear nucleosome [GO:0000788]
	Q4PMD7	secreted salivary protein	Ixodes scapularis	3151.7	9	59.0909	12087
	V5H3Q0	putative unknown product (DUF2462 superfamily)	Ixodes ricinus	1309.63	1	16.8	12856
	B7PSI5	histone 2A	Ixodes scapularis	7164.75	9	71.7742	13355	chromatin silencing [GO:0006342]	DNA binding [GO:0003677]; protein heterodimerization activity [GO:0046982]	nuclear chromatin [GO:0000790]; nucleosome [GO:0000786]
	A0A090XDF4	putative glycine-rich secreted protein 95	Ixodes ricinus	1428.2	1	26.6667	13504		nucleic acid binding [GO:0003676]; zinc ion binding [GO:0008270]
	A0A0K8R3U8	histone H2B	Ixodes ricinus	441.822	2	12.1951	13720		DNA binding [GO:0003677]; protein heterodimerization activity [GO:0046982]	nucleosome [GO:0000786]; nucleus [GO:0005634]
	Q4PM63	histone 2B	Ixodes scapularis	1069.63	7	27.4194	13810	nucleosome assembly [GO:0006334]	DNA binding [GO:0003677]; protein heterodimerization activity [GO:0046982]	nucleosome [GO:0000786]; nucleus [GO:0005634]
	V5I1T0	putative histone 2b	Ixodes ricinus	3728.01	8	49.1936	13881		DNA binding [GO:0003677]; protein heterodimerization activity [GO:0046982]	nucleosome [GO:0000786]; nucleus [GO:0005634]
	A0A0K8RIY6	putative ciboulot	Ixodes ricinus	10703	12	64.5669	14503	actin filament organization [GO:0007015]	actin monomer binding [GO:0003785]
	Q4PM00	40S ribosomal protein S30	Ixodes scapularis	1103.07	1	7.4627	14588	translation [GO:0006412]	structural constituent of ribosome [GO:0003735]	ribosome [GO:0005840]
	B7PHT2	histone 2A	Ixodes scapularis	7164.75	6	42.446	14674	chromatin silencing [GO:0006342]	DNA binding [GO:0003677]; protein heterodimerization activity [GO:0046982]	nuclear chromatin [GO:0000790]; nucleosome [GO:0000786]
	Q4PM16	60S ribosomal protein L23	Ixodes scapularis	7078.47	11	73.5714	14768	translation [GO:0006412]	structural constituent of ribosome [GO:0003735]	ribosome [GO:0005840]
	B7P7T4	core histone H2A/H2B/H3/H4	Ixodes scapularis	2769.89	14	61.0294	15318	nucleosome assembly [GO:0006334]	nucleosomal DNA binding [GO:0031492]; protein heterodimerization activity [GO:0046982]	nucleosome [GO:0000786]; nucleus [GO:0005634]
	Q4PMB7	superoxide dismutase Cu-Zn	Ixodes scapularis	2001.2	2	28.5714	15619		metal ion binding [GO:0046872]; superoxide dismutase activity [GO:0004784]
	Q4PM30	ribosomal protein S19	Ixodes scapularis	405.49	2	25.3333	16508	ribosomal small subunit assembly [GO:0000028]; translation [GO:0006412]	structural constituent of ribosome [GO:0003735]	cytosolic small ribosomal subunit [GO:0022627]
	B7Q1E7	60S ribosomal protein L24 putative	Ixodes scapularis	1894.7	7	24.026	17707	assembly of large subunit precursor of preribosome [GO:1902626]; ribosomal large subunit assembly [GO:0000027]; translation [GO:0006412]	RNA binding [GO:0003723]; structural constituent of ribosome [GO:0003735]	cytosolic large ribosomal subunit [GO:0022625]
	B7P0P6	histone H1 putative	Ixodes scapularis	7986.87	12	44.7674	17831	nucleosome assembly [GO:0006334]	DNA binding [GO:0003677]	nucleosome [GO:0000786]; nucleus [GO:0005634]
	B7PCC4	histone_ putative	Ixodes scapularis	3477.49	6	21.7143	18384	nucleosome assembly [GO:0006334]	DNA binding [GO:0003677]	nucleosome [GO:0000786]; nucleus [GO:0005634]
	A0A0K8RN17	Putative histones h3 and h4 partial	Ixodes ricinus	4841.32	15	47.5904	18431		DNA binding [GO:0003677]; protein heterodimerization activity [GO:0046982]	integral component of membrane [GO:0016021]; nucleosome [GO:0000786]; nucleus [GO:0005634]
	B7Q0Q1	conserved hypothetical protein_ partial (JUPITER superfamily)	Ixodes scapularis	2756.85	10	62.2857	19003
	A0A090XDH2	putative glutathione peroxidase partial	Ixodes ricinus	2825.96	6	45.1977	19154		peroxidase activity [GO:0004601]; peroxiredoxin activity [GO:0051920]
	Q5S1X5	fed tick salivary protein 5	Ixodes scapularis	227.145	1	18.7135	19726
	B7PIN1	heat shock protein 20.6 putative	Ixodes scapularis	803.922	1	68.3333	20775
	A0A131Y6E8	putative histone	Ixodes ricinus	9039.72	17	38.3495	21123	nucleosome assembly [GO:0006334]	DNA binding [GO:0003677]	nucleosome [GO:0000786]; nucleus [GO:0005634]
	A0A0K8RS65	putative prosaposin partial	Ixodes ricinus	512.511	4	16.5877	23419	lipid metabolic process [GO:0006629]
	Q95WZ7	glutathione peroxidase	Ixodes scapularis	1915.16	12	59.276	24550	cell redox homeostasis [GO:0045454]	peroxidase activity [GO:0004601]; peroxiredoxin activity [GO:0051920]	cell [GO:0005623]
	B7QGH2	glutathione S-transferase putative	Ixodes scapularis	1083.9	2	7.6233	25498	metabolic process [GO:0008152]	glutathione transferase activity [GO:0004364]
	A0A131Y0B8	putative nucleoside diphosphate-sugar hydrolase of the mutt nudix family	Ixodes ricinus	1540.99	5	62.1951	27530		hydrolase activity [GO:0016787]
	A0A131XW16	putative golgin subfamily protein	Ixodes ricinus	2179.17	12	38.0952	28924	regulation of microtubule polymerization or depolymerization [GO:0031110]
	B7PAG0	THO complex subunit putative	Ixodes scapularis	279.849	3	22.3242	35236		RNA binding [GO:0003723]
	B7PKP9	glyceraldehyde 3-phosphate dehydrogenase putative	Ixodes scapularis	2593.26	8	32.9341	35986	glucose metabolic process [GO:0006006]; glycolytic process [GO:0006096]	glyceraldehyde-3-phosphate dehydrogenase (NAD+) (phosphorylating) activity [GO:0004365]; NAD binding [GO:0051287]; NADP binding [GO:0050661]
	A0A0K8RF05	Hypothetical protein (no putative conserved domains have been detected)	Ixodes ricinus	341.792	7	26.7477	36134
	E3SS18	translation elongation factor EF1-alpha partial	Ixodes ricinus	843.695	7	55.5556	36707		GTPase activity [GO:0003924]; GTP binding [GO:0005525]; translation elongation factor activity [GO:0003746]
	V5GWP6	putative unknown product (no putative conserved domains have been detected)	Ixodes ricinus	694.169	6	24.581	39020
	Q5CAR2	actin	Ixodes ricinus	14359.6	26	40.1596	41796		ATP binding [GO:0005524]
	V5GKN4	putative secreted protein precursor	Ixodes ricinus	720.107	7	20.4176	47025
	A0A131Y5K1	putative rna-binding protein partial	Ixodes ricinus	1347.12	10	25.9091	47932		RNA binding [GO:0003723]
	A0A0K8RLJ0	putative polypeptide release factor 3	Ixodes ricinus	4906.45	11	22.5108	50649		GTPase activity [GO:0003924]; GTP binding [GO:0005525]; translation elongation factor activity [GO:0003746]	cytoplasm [GO:0005737]
	B7Q349	translation elongation factor EF-1 alpha/Tu_ putative	Ixodes scapularis	7366.08	13	29.0043	50721		GTPase activity [GO:0003924]; GTP binding [GO:0005525]; nucleotidyltransferase activity [GO:0016779]; translation elongation factor activity [GO:0003746]	cytoplasm [GO:0005737]; intracellular [GO:0005622]
	B7PEV0	chaperonin subunit putative	Ixodes scapularis	7454.76	16	46.8531	60445	'de novo' protein folding [GO:0006458]; apoptotic mitochondrial changes [GO:0008637]; chaperone-mediated protein folding [GO:0061077]; protein import into mitochondrial intermembrane space [GO:0045041]; protein refolding [GO:0042026]	ATP binding [GO:0005524]; protein binding involved in protein folding [GO:0044183]; unfolded protein binding [GO:0051082]	cytosol [GO:0005829]; mitochondrion [GO:0005739]
	B7PAR6	heat shock protein putative	Ixodes scapularis	8558.81	32	46.142	71120		2-alkenal reductase [NAD(P)] activity [GO:0032440]; ATP binding [GO:0005524]
	B7Q6Z1	saposin_ putative	Ixodes scapularis	456.578	6	11.2921	102868	sphingolipid metabolic process [GO:0006665]	enzyme activator activity [GO:0008047]; G-protein coupled receptor binding [GO:0001664]; hydrolase activity [GO:0016787]	cytoplasm [GO:0005737]; lysosome [GO:0005764]
	A0A0K8RE48	putative prosaposin	Ixodes ricinus	1768.24	27	19.5976	148941	sphingolipid metabolic process [GO:0006665]		lysosome [GO:0005764]
		proteins found in the acidic extracts of ISE 6and ISE18

## Sheet: Table S6. ISE18
	Additional file 2: Table S6. Lists of all proteins identified in the acidic extracts of ISE18 tick cell line using in solution digestion followed by ESI-Q-TOF-MS/MS. Explanation of the colour coding used is provided below the tables.
	Accession	Description	Organism	Score	No. of peptides	SC, %	MW, kDa	Biological process	Molecular function	Cellular component
	B7QEH2	conserved hypothetical protein (F1-ATFase epsilon superfamily)	Ixodes scapularis	13546.3	4	69.0909	6160	ATP synthesis coupled proton transport [GO:0015986]	proton-transporting ATP synthase activity, rotational mechanism [GO:0046933]	mitochondrial inner membrane [GO:0005743]; mitochondrial proton-transporting ATP synthase complex, catalytic core F(1) [GO:0000275]
	Q4PM47	ribosomal protein S29	Ixodes scapularis	1656.7	3	48.2143	6653	cytoplasmic translation [GO:0002181]	structural constituent of ribosome [GO:0003735]; zinc ion binding [GO:0008270]	cytosolic small ribosomal subunit [GO:0022627]; polysomal ribosome [GO:0042788]; rough endoplasmic reticulum [GO:0005791]
	Q4PMA0	cytoplasmic cystatin	Ixodes scapularis	949.19	2	43.038	9042		cysteine-type endopeptidase inhibitor activity [GO:0004869]	intracellular [GO:0005622]
	V5H067	putative ciboulot partial	Ixodes ricinus	10792	6	53.0864	9189	actin filament organization [GO:0007015]	actin monomer binding [GO:0003785]
	Q4PM64	ribosomal protein S21	Ixodes scapularis	5746.61	6	67.4699	9240	translation [GO:0006412]	structural constituent of ribosome [GO:0003735]	cytosol [GO:0005829]; ribosome [GO:0005840]; rough endoplasmic reticulum [GO:0005791]
	A0A0K8REJ6	putative salivary kunitz domain protein	Ixodes ricinus	6412.34	7	53.0864	9393		serine-type endopeptidase inhibitor activity [GO:0004867]
	Q4PM77	ATP synthase E chain	Ixodes scapularis	1510.48	3	35.2941	9964	ATP synthesis coupled proton transport [GO:0015986]	proton transmembrane transporter activity [GO:0015078]	mitochondrial proton-transporting ATP synthase complex, coupling factor F(o) [GO:0000276]
	B7PEU9	heat shock protein	Ixodes scapularis	6862.15	7	55.4455	10860	chaperone cofactor-dependent protein refolding [GO:0051085]; response to unfolded protein [GO:0006986]	ATP binding [GO:0005524]; chaperone binding [GO:0051087]; metal ion binding [GO:0046872]; unfolded protein binding [GO:0051082]	mitochondrial matrix [GO:0005759]
	Q4PM69	hist1h4i protein	Ixodes scapularis	11643.5	15	70.8738	11360	DNA-templated transcription, initiation [GO:0006352]; nucleosome assembly [GO:0006334]	DNA binding [GO:0003677]; histone binding [GO:0042393]; protein heterodimerization activity [GO:0046982]	nuclear nucleosome [GO:0000788]
	A0A0K8RE06	putative ribosomal protein large p2	Ixodes ricinus	14916.1	7	59.6491	11462	translational elongation [GO:0006414]	structural constituent of ribosome [GO:0003735]	ribosome [GO:0005840]
	Q4PMD7	secreted salivary protein	Ixodes scapularis	5052.61	10	57.2727	12087
	Q4PMD6	ribosomal protein L30	Ixodes scapularis	5694.92	2	31.25	12460	translation [GO:0006412]	RNA binding [GO:0003723]; structural constituent of ribosome [GO:0003735]	ribosome [GO:0005840]
	B7Q4L8	ribosomal protein putative partial	Ixodes scapularis	2970.29	4	32.2034	12548	cytoplasmic translation [GO:0002181]; translational elongation [GO:0006414]	structural constituent of ribosome [GO:0003735]	cytosolic large ribosomal subunit [GO:0022625]
	Q4PM12	ribosomal protein L36	Ixodes scapularis	2061.86	7	33.6364	12736	translation [GO:0006412]	structural constituent of ribosome [GO:0003735]	cytosol [GO:0005829]; ribosome [GO:0005840]
	V5H3Q0	putative unknown product (DUF2462 superfamily)	Ixodes ricinus	373.924	3	24.8	12856
	V5GYH0	putative unknown product partial	Ixodes ricinus	849.073	2	14.0496	13086
	B7PSI5	histone 2A	Ixodes scapularis	10564.4	9	74.1936	13355	chromatin silencing [GO:0006342]	DNA binding [GO:0003677]; protein heterodimerization activity [GO:0046982]	nuclear chromatin [GO:0000790]; nucleosome [GO:0000786]
	A0A090XDF4	putative glycine-rich secreted protein 95	Ixodes ricinus	6950.68	8	50.3704	13504		nucleic acid binding [GO:0003676]; zinc ion binding [GO:0008270]
	Q4PMC2	ribosomal protein S20	Ixodes scapularis	1444.65	3	23.9669	13656	cytoplasmic translation [GO:0002181]	structural constituent of ribosome [GO:0003735]	cytosolic small ribosomal subunit [GO:0022627]
	A0A0K8R3U8	histone H2B	Ixodes ricinus	1473.77	3	32.5203	13720		DNA binding [GO:0003677]; protein heterodimerization activity [GO:0046982]	nucleosome [GO:0000786]; nucleus [GO:0005634]
	V5I1T0	putative histone 2b	Ixodes ricinus	2874.43	8	75	13881		DNA binding [GO:0003677]; protein heterodimerization activity [GO:0046982]	nucleosome [GO:0000786]; nucleus [GO:0005634]
	B7PPV3	box H/ACA snoRNP putative partial	Ixodes scapularis	913.486	2	18.4615	14064	maturation of LSU-rRNA [GO:0000470]; maturation of SSU-rRNA [GO:0030490]; mRNA splicing, via spliceosome [GO:0000398]	RNA binding [GO:0003723]	box C/D snoRNP complex [GO:0031428]; precatalytic spliceosome [GO:0071011]; small-subunit processome [GO:0032040]; U4/U6 x U5 tri-snRNP complex [GO:0046540]
	A0A0K8RIY6	putative ciboulot	Ixodes ricinus	11551.1	12	66.1417	14503	actin filament organization [GO:0007015]	actin monomer binding [GO:0003785]
	B7PB95	stathmin putative	Ixodes scapularis	232.619	7	41.129	14534	microtubule depolymerization [GO:0007019]; neuron projection development [GO:0031175]; regulation of cytoskeleton organization [GO:0051493]; regulation of microtubule polymerization or depolymerization [GO:0031110]	tubulin binding [GO:0015631]	cytoplasm [GO:0005737]; neuron projection [GO:0043005]
	Q4PM00	40S ribosomal protein S30	Ixodes scapularis	1084.89	1	7.4627	14588	translation [GO:0006412]	structural constituent of ribosome [GO:0003735]	ribosome [GO:0005840]
	B7PHT2	histone 2A	Ixodes scapularis	10564.4	6	44.6043	14674	chromatin silencing [GO:0006342]	DNA binding [GO:0003677]; protein heterodimerization activity [GO:0046982]	nuclear chromatin [GO:0000790]; nucleosome [GO:0000786]
	Q4PM16	60S ribosomal protein L23	Ixodes scapularis	6119.46	11	54.2857	14768	translation [GO:0006412]	structural constituent of ribosome [GO:0003735]	ribosome [GO:0005840]
	B7P7T4	core histone H2A/H2B/H3/H4	Ixodes scapularis	6564.91	16	38.9706	15318	nucleosome assembly [GO:0006334]	nucleosomal DNA binding [GO:0031492]; protein heterodimerization activity [GO:0046982]	nucleosome [GO:0000786]; nucleus [GO:0005634]
	Q4PMB7	superoxide dismutase Cu-Zn	Ixodes scapularis	1614.37	3	22.7273	15619		metal ion binding [GO:0046872]; superoxide dismutase activity [GO:0004784]
	A0A0K8RA69	putative 16 kda thioredoxion	Ixodes ricinus	776.814	5	46.2069	15871	cell redox homeostasis [GO:0045454]		cell [GO:0005623]
	B7Q4P0	hypothetical protein IscWISCW011195 (no putative conserved domains have been detected)	Ixodes scapularis	456.441	5	38.8158	15987
	A0A0K8RBZ0	putative secreted protein	Ixodes ricinus	716.586	7	51.3158	16001
	Q4PM30	ribosomal protein S19	Ixodes scapularis	884.575	6	57.3333	16508	ribosomal small subunit assembly [GO:0000028]; translation [GO:0006412]	structural constituent of ribosome [GO:0003735]	cytosolic small ribosomal subunit [GO:0022627]
	A0A0K8RLV6	putative 40S ribosomal protein s16	Ixodes ricinus	645.574	1	7.4324	16649	translation [GO:0006412]	structural constituent of ribosome [GO:0003735]	ribosome [GO:0005840]
	A0A147BGN0	putative eukaryotic translation initiation factor 4 gamma partial	Ixodes ricinus	1862.8	2	69.1781	17184		translation initiation factor activity [GO:0003743]
	Q4PM06	60S ribosomal protein L14	Ixodes scapularis	1434.08	6	33.7748	17316	translation [GO:0006412]	structural constituent of ribosome [GO:0003735]	ribosome [GO:0005840]
	B7Q1E7	60S ribosomal protein L24 putative	Ixodes scapularis	2338.53	6	24.026	17707	assembly of large subunit precursor of preribosome [GO:1902626]; ribosomal large subunit assembly [GO:0000027]; translation [GO:0006412]	RNA binding [GO:0003723]; structural constituent of ribosome [GO:0003735]	cytosolic large ribosomal subunit [GO:0022625]
	Q4PMC4	ribosomal protein L12	Ixodes scapularis	9242.71	3	24.2424	17826	ribosomal large subunit assembly [GO:0000027]; translation [GO:0006412]	rRNA binding [GO:0019843]; structural constituent of ribosome [GO:0003735]	cytosolic large ribosomal subunit [GO:0022625]
	B7P0P6	histone H1 putative	Ixodes scapularis	10492.2	11	42.4419	17831	nucleosome assembly [GO:0006334]	DNA binding [GO:0003677]	nucleosome [GO:0000786]; nucleus [GO:0005634]
	Q4PM40	ubiquitin/ribosomal protein S27a fusion protein	Ixodes scapularis	1484.82	5	25	17923	translation [GO:0006412]	structural constituent of ribosome [GO:0003735]	ribosome [GO:0005840]
	Q4PLY3	cyclophilin A	Ixodes scapularis	16592	7	40	18071	protein folding [GO:0006457]	peptidyl-prolyl cis-trans isomerase activity [GO:0003755]
	B7PCC4	histone putative	Ixodes scapularis	1491.35	8	24	18384	nucleosome assembly [GO:0006334]	DNA binding [GO:0003677]	nucleosome [GO:0000786]; nucleus [GO:0005634]
	A0A0K8RN17	putative histones h3 and h4 partial	Ixodes ricinus	20409.2	16	49.3976	18431		DNA binding [GO:0003677]; protein heterodimerization activity [GO:0046982]	integral component of membrane [GO:0016021]; nucleosome [GO:0000786]; nucleus [GO:0005634]
	A0A090XDH2	putative glutathione peroxidase partial	Ixodes ricinus	5495.84	7	37.2881	19154		peroxidase activity [GO:0004601]; peroxiredoxin activity [GO:0051920]
	A0A147BGB5	putative hsp90 co-chaperone p23	Ixodes ricinus	1504.41	3	30.1676	19613
	A0A0K8R996	putative heat shock-related protein	Ixodes ricinus	3488.96	3	13.5593	19616
	Q5S1X5	fed tick salivary protein 5	Ixodes scapularis	15312.4	8	56.7251	19726
	B7PQD4	RNA polymerase II proteinral transcription factor BTF3 putative	Ixodes scapularis	853.4	1	27.551	20925
	A0A131XVG1	putative secreted protein partial	Ixodes ricinus	372.414	3	32.4742	20933
	B7Q5L2	calponin putative	Ixodes scapularis	535.566	4	24.2105	21037
	A0A131Y6E8	putative histone	Ixodes ricinus	4472.33	16	39.8058	21123	nucleosome assembly [GO:0006334]	DNA binding [GO:0003677]	nucleosome [GO:0000786]; nucleus [GO:0005634]
	Q5S1X3	fed tick salivary protein 7	Ixodes scapularis	405.673	2	13.4021	21373		thiosulfate sulfurtransferase activity [GO:0004792]
	Q4PM27	ribosomal protein L11	Ixodes scapularis	923.359	2	9.0909	21417	ribosomal large subunit assembly [GO:0000027]; translation [GO:0006412]	RNA binding [GO:0003723]; structural constituent of ribosome [GO:0003735]	cytosolic large ribosomal subunit [GO:0022625]
	A0A147BF64	putative transcriptional regulator icp22 partial	Ixodes ricinus	575.98	1	59.4595	21467
	B7Q0J9	cyclophilin A putative	Ixodes scapularis	17318.8	10	41.791	21798	protein folding [GO:0006457]	peptidyl-prolyl cis-trans isomerase activity [GO:0003755]
	B7PEZ9	secreted protein putative	Ixodes scapularis	414.643	3	14.6667	23913
	Q4PMC1	ribosomal protein S8	Ixodes scapularis	783.181	2	12.4402	23970	translation [GO:0006412]	structural constituent of ribosome [GO:0003735]	ribosome [GO:0005840]
	Q95WZ7	glutathione peroxidase	Ixodes scapularis	7614.6	11	45.7014	24550	cell redox homeostasis [GO:0045454]	peroxidase activity [GO:0004601]; peroxiredoxin activity [GO:0051920]	cell [GO:0005623]
	B7QDV1	histone putative	Ixodes scapularis	2977.55	12	19.8312	24841	nucleosome assembly [GO:0006334]	DNA binding [GO:0003677]	nucleosome [GO:0000786]; nucleus [GO:0005634]
	A0A0K8RKW5	putative 60S ribosomal protein l13	Ixodes ricinus	1245.58	10	41.5888	24921	translation [GO:0006412]	structural constituent of ribosome [GO:0003735]	ribosome [GO:0005840]
	B7Q9D0	canopy3 putative partial	Ixodes scapularis	192.795	2	14.978	25411
	A0A131XUI5	putative rna-binding protein lark partial	Ixodes ricinus	292.333	5	30.6723	25779		RNA binding [GO:0003723]; zinc ion binding [GO:0008270]
	A0A147BI33	putative glutathione S-transferase	Ixodes ricinus	1216.03	6	26.3158	26280		transferase activity [GO:0016740]
	A0A147BHY4	putative kazal-type serine protease inhibitor domain protein	Ixodes ricinus	1905.73	6	38.4314	27485	regulation of cell growth [GO:0001558]	insulin-like growth factor binding [GO:0005520]; peptidase activity [GO:0008233]	extracellular region [GO:0005576]
	B7QFY3	ADP-ribose pyrophosphatase putative	Ixodes scapularis	5584.58	16	50	27502		ADP-ribose diphosphatase activity [GO:0047631]
	A0A131Y0B8	putative nucleoside diphosphate-sugar hydrolase of the mutt nudix family	Ixodes ricinus	16625.1	18	59.7561	27530		hydrolase activity [GO:0016787]
	B7Q6Y7	RNA-binding protein musashi putative	Ixodes scapularis	668.447	2	8	28797		RNA binding [GO:0003723]
	A0A131XW16	putative golgin subfamily protein	Ixodes ricinus	4278.34	20	60.7143	28924	regulation of microtubule polymerization or depolymerization [GO:0031110]
	V5HQ82	putative tho complex subunit 4 partial	Ixodes ricinus	3354.85	4	15.8273	29524		RNA binding [GO:0003723]
	Q4PMB3	ribosomal protein S4	Ixodes scapularis	554.055	5	20.9924	29590	translation [GO:0006412]	rRNA binding [GO:0019843]; structural constituent of ribosome [GO:0003735]	ribosome [GO:0005840]
	Q4PMB6	60S ribosomal protein L7a	Ixodes scapularis	1499.06	9	31.5985	30662	ribosome biogenesis [GO:0042254]		ribosome [GO:0005840]
	B7PRH2	malate dehydrogenase putative	Ixodes scapularis	2307.17	3	14.5695	32958	carbohydrate metabolic process [GO:0005975]; malate metabolic process [GO:0006108]; NADH metabolic process [GO:0006734]; oxaloacetate metabolic process [GO:0006107]; tricarboxylic acid cycle [GO:0006099]	L-malate dehydrogenase activity [GO:0030060]	cytosol [GO:0005829]; mitochondrion [GO:0005739]
	V5I2E9	putative biotinidase and vanin	Ixodes ricinus	155.137	1	4.6053	33123	nitrogen compound metabolic process [GO:0006807]
	B7PKP9	glyceraldehyde 3-phosphate dehydrogenase putative	Ixodes scapularis	3122.12	8	26.0479	35986	glucose metabolic process [GO:0006006]; glycolytic process [GO:0006096]	glyceraldehyde-3-phosphate dehydrogenase (NAD+) (phosphorylating) activity [GO:0004365]; NAD binding [GO:0051287]; NADP binding [GO:0050661]
	A0A0K8RE86	putative heat shock protein	Ixodes ricinus	452.443	4	16.9753	36758
	V5GWP6	putative unknown product (no putative conserved domains have been detected)	Ixodes ricinus	1035.71	10	38.8268	39020
	B7PSL2	hypothetical protein IscWISCW019852	Ixodes scapularis	584.137	4	13.6872	39123
	B7Q5H9	fructose 16-bisphosphate aldolase putative	Ixodes scapularis	469.154	6	23.3516	39423	glycolytic process [GO:0006096]	fructose-bisphosphate aldolase activity [GO:0004332]
	Q5CAR2	actin	Ixodes ricinus	7131.02	16	26.8617	41796		ATP binding [GO:0005524]
	B7PEG0	malate dehydrogenase putative	Ixodes scapularis	1801.91	9	25.1244	42468		L-malate dehydrogenase activity [GO:0030060]
	A0A147BHW4	putative histone h1	Ixodes ricinus	10492.2	10	14.3885	43704	nucleosome assembly [GO:0006334]	DNA binding [GO:0003677]	nucleosome [GO:0000786]; nucleus [GO:0005634]
	A0A0K8RNA1	hypothetical protein partial (Ldh2 superfamily)	Ixodes ricinus	1801.91	8	19.6172	44247		oxidoreductase activity [GO:0016491]
	B7Q304	misexpression suppressor of KSR putative	Ixodes scapularis	125.464	2	7.868	44595	signal transduction [GO:0007165]		cytoplasm [GO:0005737]
	B7PSE0	ribosomal protein L4 putative	Ixodes scapularis	311.203	8	16.0671	46708	cytoplasmic translation [GO:0002181]	RNA binding [GO:0003723]; structural constituent of ribosome [GO:0003735]	cytosolic large ribosomal subunit [GO:0022625]
	V5GKN4	putative secreted protein precursor	Ixodes ricinus	1699.09	11	27.8422	47025
	A0A131Y5K1	putative RNA-binding protein partial	Ixodes ricinus	1261	9	22.2727	47932		RNA binding [GO:0003723]
	B7PA92	beta tubulin	Ixodes scapularis	2327.83	6	18.1614	49913	microtubule-based process [GO:0007017]	GTPase activity [GO:0003924]; GTP binding [GO:0005525]; structural constituent of cytoskeleton [GO:0005200]	cytoplasm [GO:0005737]; microtubule [GO:0005874]
	B7Q349	translation elongation factor EF-1 alpha/Tu putative	Ixodes scapularis	1820.08	6	46.5368	50721		GTPase activity [GO:0003924]; GTP binding [GO:0005525]; nucleotidyltransferase activity [GO:0016779]; translation elongation factor activity [GO:0003746]	cytoplasm [GO:0005737]; intracellular [GO:0005622]
	V5IFH0	putative xin actin-binding repeat-containing protein 2 partial	Ixodes ricinus	398.487	6	20.5323	60013		metal ion binding [GO:0046872]
	B7PEV0	chaperonin subunit putative	Ixodes scapularis	1703.77	10	29.5455	60445	'de novo' protein folding [GO:0006458]; apoptotic mitochondrial changes [GO:0008637]; chaperone-mediated protein folding [GO:0061077]; protein import into mitochondrial intermembrane space [GO:0045041]; protein refolding [GO:0042026]	ATP binding [GO:0005524]; protein binding involved in protein folding [GO:0044183]; unfolded protein binding [GO:0051082]	cytosol [GO:0005829]; mitochondrion [GO:0005739]
	A0A131XVY0	hypothetical protein partial	Ixodes ricinus	317.643	1	5.1948	61040	N-glycan processing [GO:0006491]	calcium ion binding [GO:0005509]
	B7Q7S0	heat shock protein putative partial	Ixodes scapularis	3646.12	8	19.1126	64250		ATP binding [GO:0005524]; oxidoreductase activity [GO:0016491]
	B7P2Q4	lamin putative	Ixodes scapularis	299.777	3	17.7893	66385		2-alkenal reductase [NAD(P)] activity [GO:0032440]; structural molecule activity [GO:0005198]	intermediate filament [GO:0005882]
	A0A131Y234	putative transketolase	Ixodes ricinus	393.293	6	22.0447	67273	metabolic process [GO:0008152]	catalytic activity [GO:0003824]
	B7PYG7	heat shock protein putative	Ixodes scapularis	374.424	2	4.3974	67711		2-alkenal reductase [NAD(P)] activity [GO:0032440]; ATP binding [GO:0005524]
	A0A131Y0I2	putative nuclear envelope protein	Ixodes ricinus	365.112	4	14.4737	69799		structural molecule activity [GO:0005198]	intermediate filament [GO:0005882]
	B7PAR6	heat shock protein putative	Ixodes scapularis	14302.1	34	36.4198	71120		2-alkenal reductase [NAD(P)] activity [GO:0032440]; ATP binding [GO:0005524]
	A0A131Y517	putative ribosome-binding protein 1	Ixodes ricinus	127.14	2	18.7872	94429	microtubule-based movement [GO:0007018]; phosphorelay signal transduction system [GO:0000160]	kinesin binding [GO:0019894]	intracellular [GO:0005622]
	V5HD53	putative serine/arginine repetitive matrix 2 partial	Ixodes ricinus	368.894	10	23.8475	118091
	A0A131Y1Y8	putative ankyrin partial	Ixodes ricinus	131.442	2	8.9588	178195	signal transduction [GO:0007165]
	B7QJ67	vitellogenin putative	Ixodes scapularis	338.939	2	2.8409	218747		lipid transporter activity [GO:0005319]	integral component of membrane [GO:0016021]
		proteins found in the acidic extracts of ISE 6and ISE18
