# Supplementary material for: Tissue-specific signatures in tick cell line MS profiles
Source: Parasit Vectors. 2019 May 6;12:212. doi: 10.1186/s13071-019-3460-5 (PMC6503378; doi:10.1186/s13071-019-3460-5)
Supplement: Supplementary file 4 — Additional file 4: Table S7. List of all proteins identified using 2DE followed by MALDI-TOF/TOF MS/MS. [file 13071_2019_3460_MOESM4_ESM.xlsx]

## Sheet: Table S7
Additional file 4: Table S7. List of all proteins identified using 2DE followed by MALDI-TOF/TOF MS/MS.
No.	Spot No.	Description	Organism	Uniprot ID	Score	No. of peptides	SC, %	MW, kDa	pI	Tick cell line	No.	Molecular function	Biological process	Subcellular location
IRE cell lines											IRE cell lines
1	366	putative flavonol reductase/cinnamoyl-coa reductase, partial	Ixodes ricinus	A0A147BUB5	277.01	5	17.2	52.1	5.36	IRE19	1	catalytic activity; coenzyme binding
2	369	putative flavonol reductase/cinnamoyl-coa reductase, partial	Ixodes ricinus	A0A147BUB5	375.96	8	17.4	52.1	5.36	IRE19	2
3	457	putative flavonol reductase/cinnamoyl-coa reductase, partial	Ixodes ricinus	A0A147BUB5	236.78	5	15.9	52.1	5.36	IRE19	3
4	583	putative cysteine S-methyltransferase	Ixodes ricinus	V5HKG8	152.35	4	12.1	43.8	5.7	IRE19	4	methyltransferase activity; zinc ion binding	methionine biosynthetic process	cytoplasm
5	597	putative actin, partial	Ixodes ricinus	V5IF81	97.69	2	10.4	36.2	5.11	IRE19	5	ATP binding
6	664	putative capping protein actin filament muscle z-line alpha 2	Ixodes ricinus	A0A090XD08	391.68	8	28.4	34.3	5.16	IRE11/IRE19	6	actin binding	barbed-end actin filament capping	cytoskeleton
7	689	hypothetical protein, partial (malate dehydrogenase)	Ixodes ricinus	A0A0K8RNA1	487.47	11	28	44.2	8.81	IRE19/IRE20	7	oxidoreductase activity	oxidation-reduction process
8	708	putative golgin subfamily protein	Ixodes ricinus	A0A131XW16	415.75	8	23.4	28.9	7.01	IRE19	8		regulation of microtubule polymerization or depolymerization
9	735	putative f-actin-capping protein subunit alpha-like isoform 2 apis mellifera	Ixodes ricinus	V5HP29	148.13	2	11.6	27.2	5.24	IRE19	9	actin binding	barbed-end actin filament capping	cytoskeleton
10	744	putative 20s proteasome regulatory subunit beta type psmb3/pup3	Ixodes ricinus	A0A0K8R947	420.7	5	30.7	22.8	5.2	IRE19	10	threonine-type endopeptidase activity	proteasome-mediated ubiquitin-dependent protein catabolic process	nucleus, cytoplasm
11	746	putative nucleoside diphosphate-sugar hydrolase of the mutt nudix family	Ixodes ricinus	A0A131Y0B8	350.63	6	28.9	27.5	6.39	IRE11/IRE19	11	hydrolase activity
12	750	putative nucleoside diphosphate-sugar hydrolase of the mutt nudix family	Ixodes ricinus	A0A131Y0B8	204.33	3	21.5	27.5	6.39	IRE11/IRE19	12
13	758	putative nucleoside diphosphate-sugar hydrolase of the mutt nudix family, partial	Ixodes ricinus	A0A131Y0B8	517.12	8	38.2	27.5	6.39	IRE11/IRE19	13
14		putative f-actin capping protein beta subunit, partial	Ixodes ricinus	A0A147BUX4	346.97	6	19.1	31.2	5.82	IRE11/IRE19	14	actin binding	actin cytoskeleton organization; barbed-end actin filament capping	cytoskeleton
15	769	putative 20-hydroxysteroid dehydrogenase	Ixodes ricinus	A0A0K8R6T0	235.06	5	20.2	30.8	5.42	IRE11/IRE19	15	oxidoreductase activity	oxidation-reduction process
16	772	putative annexin, partial	Ixodes ricinus	A0A0K8RNH5	305.14	6	22.7	35.2	6.89	IRE19	16	calcium ion binding; calcium-dependent phospholipid binding
17	774	putative annexin, partial	Ixodes ricinus	A0A0K8RNH5	328.63	5	23.1	35.2	6.89	IRE19	17
18	793	putative lethal 2 37cc	Ixodes ricinus	A0A0K8R7K4	920.75	16	53.3	30	5.75	IRE11/IRE19	18			membrane
19	809	thioredoxin peroxidase	Ixodes scapularis	Q4PN30	144.63	3	9.6	28	5.98	IRE19	19	peroxidase activity; peroxiredoxin activity	cell redox homeostasis
20	834	hypothetical protein (fumarylacetoacetate hydralase)	Ixodes ricinus	V5HD57	79.3	2	18.5	23.6	5.64	IRE19	20	catalytic activity	metabolic process
21	853	putative phosphatidylethanolamine-binding protein 1	Ixodes ricinus	A0A0K8R2W1	141.87	4	20.7	23.4	8.54	IRE19	21
22	862	putative rho gdp-dissociation inhibitor, partial	Ixodes ricinus	V5HMK6	240.44	5	22.8	23.5	5.13	IRE19	22	Rho GDP-dissociation inhibitor activity	regulation of catalytic activity	cytoplasm
23	883	putative RNA-binding protein musashi/mrna cleavage and polyadenylation factor i complex, partial	Ixodes ricinus	V5IF11	118.69	2	9.6	34	8.56	IRE11/IRE19	23	RNA binding
24		putative btsp, partial	Ixodes ricinus	A0A147BI54	134.76	4	17.1	28.3	9.69	IRE11/IRE19	24	RNA binding
25	889	translationally controlled tumor protein, putative, partial	Ixodes scapularis	B7PS12	125.64	1	11.6	15.6	4.66	IRE19/IRE20	25	calcium ion binding; microtubule binding	cell differentiation	cytoplasm
26	896	secreted salivary gland peptide, putative, partial	Ixodes scapularis	B7Q645	384.43	5	35.1	19.7	5.99	IRE19	26
ISE cell lines											ISE cell lines
1	46	putative translation elongation factor 2	Ixodes ricinus	A0A131XQ15	468.8	9	10.9	94.3	6.22	ISE6	1	translation elongation factor activity; GTPase activity; GTP binding	translational elongation
2	398	ADP-ribose pyrophosphatase, putative	Ixodes scapularis	B7QFY3	355.1	6	30.1	27.6	6.4	ISE18	2	ADP-ribose diphosphatase activity
3	475	putative nucleoside diphosphate-sugar hydrolase of the mutt nudix family	Ixodes ricinus	A0A131Y0B8	523.29	8	48	27.5	6.39	ISE6	3	hydrolase activity
4	550	manganese superoxide dismutase, putative, partial	Ixodes scapularis	B7P328	234.3	6	28.1	24.8	8.4	ISE18	4	superoxide dismutase activity; metal ion binding	superoxide metabolic process
5	594	putative degradation arginine-rich protein for mis-folding	Ixodes ricinus	A0A0K8R9X6	354.56	4	16.3	20.2	6.14	ISE18	5
